# Supplementary material for: Introduction of Avian Influenza A(H6N5) Virus into Asia from North America by Wild Birds
Source: Emerg Infect Dis. 2019 Nov;25(11):2138–40. doi: 10.3201/eid2511.190604 (PMC6810209; doi:10.3201/eid2511.190604)
Supplement: Appendix 2 — List of influenza virus isolates used in this study from the GISAID database. [file 19-0604-Techapp-s2.xlsx]

## Sheet: Acknowledge Table
Article DOI: https://doi.org/10.3201/eid2512.190604
Appendix 2
Influenza virus isolates used in this study of avian influenza A (H6N5) virus.
We acknowledge the authors, originating and submitting laboratories of the sequences from GISAID’s EpiFlu Database, on which this research is based. The list is detailed below.
All submitters of data may be contacted directly via the GISAID website www.gisaid.org
ID	Seg	Country	Isolate name	Submitting Lab
EPI448284	PB2	Bangladesh	A/environment/Bangladesh/100/2010	Centers for Disease Control and Prevention
EPI634882	PB2	Germany	A/chicken/Germany/AR1385-L01301/2015	Friedrich-Loeffler-Institut
EPI490984	PB2	China	A/environment/Guangdong/C13280011/2013	Guangdong Provincial Center for Disease Control and Prevention
EPI659732	PB2	China	A/duck/Sichuan/04.08 CDLQ178-O/2015(H4N2)	Institute of Microbiology, Chinese Academy of Sciences
EPI557073	PB2	China	A/Environment/Zhenjiang/zj35/2014	Jiangsu Provincial Center for Disease Control & Prevention
EPI584044	PB2	Japan	A/environment/Kagoshima/KU-ngr-C/2012(H3N8)	Kagoshima University
EPI672771	PB2	China	A/wildfowl/China/472/2014	South China Agricultural University
EPI348914	PB1	Vietnam	A/duck/Vietnam/NCVD-472/2010	Centers for Disease Control and Prevention
EPI490985	PB1	China	A/environment/Guangdong/C13280011/2013	Guangdong Provincial Center for Disease Control and Prevention
EPI557074	PB1	China	A/Environment/Zhenjiang/zj35/2014	Jiangsu Provincial Center for Disease Control & Prevention
EPI623937	PA	United Kingdom	A/chicken/England/26352/2015	Animal and Plant Health Agency (APHA)
EPI448283	PA	Bangladesh	A/environment/Bangladesh/100/2010	Centers for Disease Control and Prevention
EPI466358	PA	China	A/chicken/Jiangsu/DT0112/2012	Chinese Academy of Sciences
EPI466310	PA	China	A/chicken/Jiangsu/ZJDT/2011	Chinese Academy of Sciences
EPI490983	PA	China	A/environment/Guangdong/C13280011/2013	Guangdong Provincial Center for Disease Control and Prevention
EPI500994	PA	China	A/Duck/Guangdong/S3180/2010	Harbin Veterinary Research Institute (CAAS)
EPI500954	PA	China	A/Duck/Guangdong/S1419/2011	Harbin Veterinary Research Institute (CAAS)
EPI661155	PA	China	A/duck/Guangdong/04.23 DGQTSJ136-P/2015(H6N6)	Institute of Microbiology, Chinese Academy of Sciences
EPI584058	PA	Japan	A/environment/Kagoshima/KU-ngr-F/2012(H4N8)	Kagoshima University
EPI500966	HA	China	A/Duck/Guangdong/S1566/2009	Harbin Veterinary Research Institute (CAAS)
EPI500926	HA	China	A/Chicken/Hunan/S4495/2010	Harbin Veterinary Research Institute (CAAS)
EPI501150	HA	China	A/Goose/Guangdong/S4362/2009	Harbin Veterinary Research Institute (CAAS)
EPI501142	HA	China	A/Goose/Guangdong/S1384/2010	Harbin Veterinary Research Institute (CAAS)
EPI500918	HA	China	A/Chicken/Hunan/S4191/2009	Harbin Veterinary Research Institute (CAAS)
EPI501054	HA	China	A/Duck/Hubei/S1366/2009	Harbin Veterinary Research Institute (CAAS)
EPI501110	HA	China	A/Duck/Hunan/S4386/2009	Harbin Veterinary Research Institute (CAAS)
EPI500902	HA	China	A/Chicken/Guangxi/S4381/2010	Harbin Veterinary Research Institute (CAAS)
EPI749921	HA	China	A/Environment/Jiangxi/26884/2014	WHO Chinese National Influenza Center
EPI749929	HA	China	A/Environment/Zhejiang/21566/2014	WHO Chinese National Influenza Center
EPI749977	HA	China	A/Environment/Guangdong/30383/2015	WHO Chinese National Influenza Center
EPI717949	HA	China	A/environment/Jiangxi/17/2011	WHO Chinese National Influenza Center
EPI540488	NP	Bangladesh	A/avian/Bangladesh/91286/2012	Centers for Disease Control and Prevention
EPI540496	NP	Bangladesh	A/poultry/Bangladesh/91354/2012	Centers for Disease Control and Prevention
EPI448120	NP	Bangladesh	A/chicken/Bangladesh/31289-1/2011	Centers for Disease Control and Prevention
EPI490980	NP	China	A/environment/Guangdong/C13280011/2013	Guangdong Provincial Center for Disease Control and Prevention
EPI500951	NP	China	A/Duck/Guangdong/S1419/2011	Harbin Veterinary Research Institute (CAAS)
EPI500919	NP	China	A/Chicken/Hunan/S4495/2010	Harbin Veterinary Research Institute (CAAS)
EPI661848	NP	China	A/duck/Guangxi/04.10 JX028/2015(H6N6)	Institute of Microbiology, Chinese Academy of Sciences
EPI659120	NP	China	A/chicken/Yunnan/03.16 DQXYL0019-O/2015(H9N2)	Institute of Microbiology, Chinese Academy of Sciences
EPI584059	NP	Japan	A/environment/Kagoshima/KU-ngr-F/2012(H4N8)	Kagoshima University
EPI760593	NA	Italy	A/wigeon/Italy/6127-23/2007	Centers for Disease Control and Prevention
EPI962073	NA	Hungary	A/Mute_swan/Hungary/5879/2017	Central Agricultural Office Veterinary Diagnostic Directorate
EPI873621	NA	Croatia	A/mute swan/Croatia/102/2016	Croatian Veterinary Institute
EPI981846	NA	Germany	A/cormorant/Germany-SH/R896/2017	Friedrich-Loeffler-Institut
EPI866833	NA	Japan	A/duck/Aichi/231002/2016	National Institute of Animal Health
EPI866943	NA	Japan	A/duck/Fukui/181015/2015	National Institute of Animal Health
EPI961480	NA	Russian Federation	A/environment/Kamchatka/18/2016	State Research Center of Virology and Biotechnology (VECTOR)
EPI940483	NA	Czech Republic	A/mute swan/Czech Republic/2031-17/2017 (H5N5)	State Veterinary Institute Prague
EPI345387	NA	Belgium	A/Arenaria interpres/Belgium/02936pcs1/2010	Veterinary and Agrochemical Research Institute
EPI1117255	NA	Netherlands	A/T_Dk/NL-Werkendam/16014159-001/2016	Wageningen Bioveterinary Research
EPI1147970	MP	Korea, Republic of	A/Wild bird/Korea/A35/2013	Animal and Plant Quarantine Agency (S-2145)
EPI1156385	MP	France	A/mallard/France/150018/2015	ANSES Agence Nationale De Securite Sanitaire De L’alimentation
EPI540402	MP	Bangladesh	A/waterfowl/Bangladesh/12301/2013	Centers for Disease Control and Prevention
EPI1195327	MP	Netherlands	A/Great black-backed gull/Netherlands/1/2018	Erasmus Medical Center
EPI634888	MP	Germany	A/chicken/Germany/AR1385-L01301/2015	Friedrich-Loeffler-Institut
EPI557071	MP	China	A/Environment/Zhenjiang/zj35/2014	Jiangsu Provincial Center for Disease Control & Prevention
EPI1190351	MP	Korea, Republic of	A/Mandarin_duck/Korea/K17-1815/2017	Konkuk University
EPI823918	MP	Russian Federation	A/teal/Chany Lake/106_ cloaca/2012	Research Institute of Experimental and Clinical Medicine
EPI884240	MP	Russian Federation	A/shoveler/Chany/82K/2014	Research Institute of Experimental and Clinical Medicine
EPI884224	MP	Russian Federation	A/teal/Russia_Primorje/390/2016	Research Institute of Experimental and Clinical Medicine
EPI925999	MP	Russian Federation	A/mallard/Chany/355/2016	WHO National Influenza Centre Russian Federation
EPI925975	MP	Russian Federation	A/pintail/Chany/198/2016	WHO National Influenza Centre Russian Federation
EPI240623	MP	Japan	A/duck/Ibaraki/109/2016	National Institute of Animal Health
EPI1226821	NS	Korea, Republic of	A/spot-billed duck/Korea/H955-3/2017	Animal and Plant Quarantine Agency (APQA)
EPI1226733	NS	Korea, Republic of	A/northern pintail/Korea/WB1833/2012	Animal and Plant Quarantine Agency (S-2158)
EPI540457	NS	Bangladesh	A/poultry/Bangladesh/91349/2012	Centers for Disease Control and Prevention
EPI1195329	NS	Netherlands	A/Great black-backed gull/Netherlands/1/2018	Erasmus Medical Center
EPI557070	NS	China	A/Environment/Zhenjiang/zj35/2014	Jiangsu Provincial Center for Disease Control & Prevention
EPI1190352	NS	Korea, Republic of	A/Mandarin_duck/Korea/K17-1815/2017	Konkuk University
EPI823777	NS	Russian Federation	A/pintail/Chany Lake/37/2012	Research Institute of Experimental and Clinical Medicine
EPI925974	NS	Russian Federation	A/pintail/Chany/198/2016	WHO National Influenza Centre Russian Federation
